# Supplementary material for: Preparation, Characterization and Evaluation of the Anti-Inflammatory Activity of Epichlorohydrin-β-Cyclodextrin/Curcumin Binary Systems Embedded in a Pluronic®/Hyaluronate Hydrogel
Source: Int J Mol Sci. 2021 Dec 17;22(24):13566. doi: 10.3390/ijms222413566 (PMC8709285; doi:10.3390/ijms222413566)
Supplement: Supplementary file 1 [file ijms-22-13566-s001.zip]

Archive with 1 entries (1 files):
- ijms-1445569-supplementary.pdf
